# Supplementary material for: A Liquid-Liquid Phase Separation-Related Gene Signature as Prognostic Biomarker for Epithelial Ovarian Cancer
Source: Front Oncol. 2021 Jun 8;11:671892. doi: 10.3389/fonc.2021.671892 (PMC8217755; doi:10.3389/fonc.2021.671892)
Supplement: Supplementary file 3 [file Table_1.xls]

## Sheet: TCGA_OV_inclued
Table S1 Patients from TCGA-OV dataset included in the test set
Patient ID	Age (Year)	AJCC_Stage	Grade	OS	OS_event
TCGA-04-1331	78	IIIc	G3	1336	Dead
TCGA-04-1332	70	IIIc	G3	1247	Dead
TCGA-04-1335	60	Ib	G2	55	Dead
TCGA-04-1336	55	IIIb	G3	1495	Alive
TCGA-04-1337	78	IIIc	G2	61	Dead
TCGA-04-1338	78	IIIc	G3	1418	Alive
TCGA-04-1341	85	Notavailable	G3	33	Alive
TCGA-04-1342	80	IV	G2	563	Dead
TCGA-04-1343	72	IV	G3	361	Dead
TCGA-04-1346	73	IIIc	G2	1993	Alive
TCGA-04-1347	81	IV	G3	1919	Alive
TCGA-04-1348	44	IIIb	G3	1483	Dead
TCGA-04-1349	69	IV	G3	656	Dead
TCGA-04-1350	46	IIIc	G3	1946	Dead
TCGA-04-1351	76	IIIc	G2	1991	Alive
TCGA-04-1353	64	IIIc	NotAvailable	16	Alive
TCGA-04-1356	62	IIc	G3	1499	Dead
TCGA-04-1361	57	IIIb	G3	989	Alive
TCGA-04-1362	59	IIc	G3	1348	Dead
TCGA-04-1364	61	IIIc	G3	1024	Dead
TCGA-04-1365	87	IIIb	G3	947	Alive
TCGA-04-1367	50	IIIc	G3	3145	Alive
TCGA-04-1369	53	IIIc	G2	642	Dead
TCGA-04-1371	58	IIIc	G3	2506	Alive
TCGA-04-1514	45	IIIa	G2	1720	Dead
TCGA-04-1516	48	Ia	G3	1265	Alive
TCGA-04-1517	79	IIIc	G3	608	Dead
TCGA-04-1519	48	IIIc	G3	24	Alive
TCGA-04-1525	47	IIIc	G3	1167	Dead
TCGA-04-1530	68	IIIc	G3	3622	Dead
TCGA-04-1536	60	IV	G3	885	Dead
TCGA-04-1542	52	IIIb	G2	2561	Dead
TCGA-04-1638	57	IV	G3	1686	Dead
TCGA-04-1644	48	IIIc	G3	1487	Dead
TCGA-04-1646	60	IIIc	G3	848	Dead
TCGA-04-1648	57	IIIc	G2	871	Dead
TCGA-04-1649	74	IIIc	G3	1966	Alive
TCGA-04-1651	53	IIIc	G3	1102	Dead
TCGA-04-1652	76	IIIc	G2	969	Dead
TCGA-04-1654	69	IIIc	G2	1451	Dead
TCGA-04-1655	49	IIIb	G2	1380	Dead
TCGA-09-0364	80	IIc	G3	887	Dead
TCGA-09-0365	70	IIIc	G3	288	Dead
TCGA-09-0366	55	IIIc	G3	1757	Dead
TCGA-09-0367	67	IIIc	G3	547	Dead
TCGA-09-0369	56	IIIc	G3	1082	Dead
TCGA-09-1659	51	IIIc	G3	304	Dead
TCGA-09-1661	75	IIIc	G3	1169	Dead
TCGA-09-1662	58	IV	G3	2717	Dead
TCGA-09-1664	37	IIIc	G1	2279	Dead
TCGA-09-1665	73	IIIc	G2	1266	Dead
TCGA-09-1666	57	IIIc	G3	1752	Alive
TCGA-09-1667	61	IIc	G2	1882	Alive
TCGA-09-1668	57	IIIc	G3	1684	Alive
TCGA-09-1669	54	IIIa	G3	928	Alive
TCGA-09-1670	57	IIIa	G3	547	Alive
TCGA-09-1672	78	IIIc	G1	178	Alive
TCGA-09-1673	50	IV	G3	92	Alive
TCGA-09-1674	79	IIIc	G3	260	Alive
TCGA-09-1675	50	Ic	G2	2967	Alive
TCGA-09-2043	69	Ic	G3	188	Alive
TCGA-09-2044	77	IIb	G3	186	Alive
TCGA-09-2045	50	IV	G2	1069	Dead
TCGA-09-2048	63	IIIc	G3	138	Dead
TCGA-09-2049	64	IIIc	G3	3419	Alive
TCGA-09-2050	65	IIa	G2	2163	Alive
TCGA-09-2051	42	IIIc	G3	1919	Alive
TCGA-09-2053	72	IIIc	G3	1209	Alive
TCGA-09-2054	58	IIIc	G3	637	Dead
TCGA-09-2055	48	Ic	G3	819	Alive
TCGA-09-2056	62	IIIc	G3	379	Alive
TCGA-10-0925	58	IIIb	G1	1652	Dead
TCGA-10-0926	63	IIIc	G3	788	Dead
TCGA-10-0927	65	IIIc	G2	2490	Dead
TCGA-10-0928	71	IIIc	G3	563	Dead
TCGA-10-0930	70	IIIc	G3	1040	Dead
TCGA-10-0931	44	IIIc	G3	1000	Dead
TCGA-10-0933	77	IIIc	G3	446	Dead
TCGA-10-0934	50	IIIc	G3	204	Dead
TCGA-10-0935	68	IIIc	G3	1078	Dead
TCGA-10-0936	69	IIIc	G3	1123	Dead
TCGA-10-0937	44	IIIc	G3	608	Dead
TCGA-10-0938	80	IIIc	G3	636	Dead
TCGA-13-0714	55	IV	G3	189	Dead
TCGA-13-0717	54	IIIc	G3	748	Dead
TCGA-13-0720	48	IIIc	G3	1355	Dead
TCGA-13-0723	63	IIIc	G3	1204	Dead
TCGA-13-0724	72	IV	G3	83	Dead
TCGA-13-0725	44	IIIc	G3	377	Dead
TCGA-13-0726	55	IIIc	GX	949	Dead
TCGA-13-0727	71	IIIc	G3	462	Dead
TCGA-13-0730	71	IIIc	G3	542	Dead
TCGA-13-0751	44	IIIc	GX	1678	Dead
TCGA-13-0755	75	IV	G3	76	Dead
TCGA-13-0757	71	IIIc	G3	340	Dead
TCGA-13-0758	60	IV	G3	346	Dead
TCGA-13-0761	51	IV	G3	1156	Dead
TCGA-13-0762	65	IIIc	G3	3400	Alive
TCGA-13-0764	62	IV	G3	1881	Dead
TCGA-13-0765	50	IIIc	G3	1389	Dead
TCGA-13-0766	42	IIIc	G3	1725	Dead
TCGA-13-0768	73	IIIc	G3	1784	Dead
TCGA-13-0791	58	IIIc	G3	1224	Dead
TCGA-13-0792	40	IIIc	G3	3602	Alive
TCGA-13-0793	40	IV	G3	3263	Alive
TCGA-13-0794	60	IIIc	G3	1919	Dead
TCGA-13-0795	66	IIIc	G3	619	Dead
TCGA-13-0797	49	IIIc	G3	2121	Alive
TCGA-13-0799	44	IIIc	G3	2535	Alive
TCGA-13-0800	52	IIIc	G3	2661	Alive
TCGA-13-0801	46	IIIc	G3	1399	Dead
TCGA-13-0802	79	IIIc	G3	1552	Dead
TCGA-13-0803	81	IIIc	G3	1334	Dead
TCGA-13-0804	73	IIIc	G3	1073	Dead
TCGA-13-0805	57	IIIc	G3	1074	Dead
TCGA-13-0807	54	IIIc	G3	414	Dead
TCGA-13-0883	61	IIIc	G3	2097	Dead
TCGA-13-0884	39	IIIc	G3	3260	Dead
TCGA-13-0885	70	IIIc	G3	3388	Alive
TCGA-13-0886	67	IIIc	G3	4665	Alive
TCGA-13-0887	42	IIIc	G3	2028	Dead
TCGA-13-0888	78	IIIc	G3	2811	Dead
TCGA-13-0889	75	IV	GX	2894	Dead
TCGA-13-0890	56	IIIc	G3	4424	Alive
TCGA-13-0891	73	IV	G3	3128	Dead
TCGA-13-0893	48	IIIc	G3	1319	Dead
TCGA-13-0894	53	IIIc	G3	1509	Dead
TCGA-13-0897	54	IIIc	G3	2182	Dead
TCGA-13-0899	60	IIIc	G3	2012	Dead
TCGA-13-0900	59	IIIc	G3	4077	Alive
TCGA-13-0901	41	IIIc	G3	589	Alive
TCGA-13-0903	42	IV	G3	3887	Alive
TCGA-13-0904	63	IIIc	G3	1532	Dead
TCGA-13-0905	51	IIIc	G3	3746	Alive
TCGA-13-0906	50	IIIc	G3	3619	Alive
TCGA-13-0908	58	IV	G3	1843	Dead
TCGA-13-0910	58	IIIc	G3	3548	Alive
TCGA-13-0911	55	IV	G3	1355	Dead
TCGA-13-0912	58	IIIc	G3	1145	Dead
TCGA-13-0913	53	IIIc	G3	3325	Alive
TCGA-13-0916	49	IIIc	G3	1785	Alive
TCGA-13-0919	52	IIIc	G3	2571	Alive
TCGA-13-0920	65	IIIc	G3	1484	Dead
TCGA-13-0921	72	IIIc	G3	1483	Dead
TCGA-13-0923	74	IIIc	G3	2547	Alive
TCGA-13-0924	45	IV	G3	2614	Alive
TCGA-13-1403	48	IIIc	G3	2345	Dead
TCGA-13-1404	48	IIIc	G3	2469	Alive
TCGA-13-1405	49	IV	G3	868	Dead
TCGA-13-1407	51	IIIc	G3	2534	Alive
TCGA-13-1408	59	IIIc	G3	1680	Dead
TCGA-13-1409	73	IIIc	G3	1742	Dead
TCGA-13-1410	57	IV	GX	2464	Alive
TCGA-13-1411	81	IIIc	G3	531	Dead
TCGA-13-1412	41	IV	G3	984	Dead
TCGA-13-1477	49	IV	G2	1662	Dead
TCGA-13-1481	76	IIIc	G2	2648	Dead
TCGA-13-1482	52	IV	G2	1877	Dead
TCGA-13-1483	61	IIIc	G3	895	Dead
TCGA-13-1484	62	IIIc	G3	3785	Dead
TCGA-13-1485	48	IV	G2	629	Dead
TCGA-13-1487	74	IV	GX	681	Dead
TCGA-13-1488	59	IV	G3	2154	Dead
TCGA-13-1489	70	IIIc	G2	2553	Dead
TCGA-13-1491	55	IIIc	G3	1595	Dead
TCGA-13-1492	66	IIIc	G3	3819	Dead
TCGA-13-1494	43	IV	G3	2856	Dead
TCGA-13-1495	60	IIIc	G2	2749	Dead
TCGA-13-1496	65	IIIc	G3	129	Dead
TCGA-13-1497	47	IIIc	G3	3871	Alive
TCGA-13-1498	73	IIIc	G3	2012	Dead
TCGA-13-1499	56	IIIc	G3	3500	Alive
TCGA-13-1500	71	IIIc	G3	425	Dead
TCGA-13-1501	50	IV	G3	1314	Dead
TCGA-13-1504	68	IIIc	G3	1059	Dead
TCGA-13-1505	63	IIIc	G3	1998	Alive
TCGA-13-1506	45	IIIc	G3	1039	Dead
TCGA-13-1507	77	IIIc	G3	1993	Dead
TCGA-13-1509	64	IV	G3	2438	Alive
TCGA-13-1510	62	IIIc	G3	1359	Dead
TCGA-13-1511	52	IV	G3	1650	Dead
TCGA-13-1512	49	IIIc	G3	442	Alive
TCGA-13-1817	56	IIIc	G3	1024	Dead
TCGA-13-1819	59	IIc	G3	2025	Dead
TCGA-13-2057	59	IIIc	G3	2434	Alive
TCGA-13-2059	50	IIIc	G3	2387	Alive
TCGA-13-2060	51	IV	G3	2369	Alive
TCGA-13-2061	58	IIIc	G3	2339	Alive
TCGA-13-2065	71	IIIc	G3	1993	Alive
TCGA-13-2066	49	IV	G3	2133	Dead
TCGA-13-2071	63	IV	G3	773	Dead
TCGA-20-0987	61	IIIc	G3	701	Dead
TCGA-20-0990	74	IIIc	G3	789	Alive
TCGA-20-0991	78	IIb	G3	797	Alive
TCGA-20-0996	59	IIIc	G2	2196	Alive
TCGA-20-1682	56	IIIc	GX	837	Alive
TCGA-20-1683	65	IIIc	G3	772	Alive
TCGA-20-1684	51	IIIc	G3	581	Alive
TCGA-20-1685	45	IIIc	G3	508	Alive
TCGA-20-1686	75	IIIc	G3	89	Alive
TCGA-20-1687	46	IV	G3	81	Alive
TCGA-23-1021	45	IV	G3	1446	Dead
TCGA-23-1022	67	IIIc	G3	1511	Dead
TCGA-23-1023	65	IIIc	G3	1233	Alive
TCGA-23-1024	52	IV	G3	468	Alive
TCGA-23-1026	45	IIIc	G3	816	Alive
TCGA-23-1027	48	IIIc	G3	976	Dead
TCGA-23-1028	43	IIIc	G3	1503	Alive
TCGA-23-1029	46	IIIc	G3	268	Alive
TCGA-23-1030	64	IIIc	G3	886	Alive
TCGA-23-1031	60	IV	G3	575	Dead
TCGA-23-1032	73	IV	G3	84	Dead
TCGA-23-1107	59	IV	G3	9	Dead
TCGA-23-1109	62	IIIc	G3	1562	Dead
TCGA-23-1110	42	IIIc	G3	1658	Alive
TCGA-23-1111	63	IIIc	G3	98	Alive
TCGA-23-1113	48	IV	G3	949	Dead
TCGA-23-1114	55	IIIc	G3	2089	Dead
TCGA-23-1116	83	IIIc	G3	592	Dead
TCGA-23-1117	42	IIIc	G3	1013	Dead
TCGA-23-1118	45	IIIc	G3	2616	Alive
TCGA-23-1119	64	IIIc	G3	3953	Alive
TCGA-23-1120	60	IIIc	G3	130	Alive
TCGA-23-1121	51	IIIc	G3	194	Alive
TCGA-23-1122	53	IIIc	G3	1189	Dead
TCGA-23-1123	59	IIIc	G3	1018	Dead
TCGA-23-1124	62	IIIc	G3	1768	Dead
TCGA-23-1809	63	IIc	G3	16	Alive
TCGA-23-2072	58	IV	G3	759	Dead
TCGA-23-2077	45	IIIc	G3	3525	Alive
TCGA-23-2078	66	IIIc	G3	2661	Alive
TCGA-23-2079	46	IIIc	G3	2788	Alive
TCGA-23-2081	49	IV	G3	2342	Dead
TCGA-23-2084	45	IV	G3	1516	Dead
TCGA-23-2641	85	IIIc	G3	84	Alive
TCGA-23-2643	74	IIIc	G3	143	Alive
TCGA-23-2645	54	IIIc	G3	137	Alive
TCGA-23-2647	49	IIIc	G3	135	Alive
TCGA-23-2649	60	IIIc	G3	116	Alive
TCGA-24-0966	78	IIIc	G3	232	Alive
TCGA-24-0968	59	IIIc	G3	598	Dead
TCGA-24-0970	63	IIIc	G3	354	Dead
TCGA-24-0975	58	IIIc	G3	663	Dead
TCGA-24-0979	53	IV	G3	1264	Dead
TCGA-24-0980	53	IIIc	G3	233	Dead
TCGA-24-0982	77	IIIc	G3	679	Dead
TCGA-24-1103	50	IIIc	G3	1646	Dead
TCGA-24-1104	56	IV	G3	1933	Dead
TCGA-24-1105	36	IIIc	G3	1442	Dead
TCGA-24-1413	51	IIIc	G3	192	Alive
TCGA-24-1416	34	IV	G3	194	Alive
TCGA-24-1417	54	IV	G3	238	Alive
TCGA-24-1418	68	IIIc	G3	243	Alive
TCGA-24-1419	62	IIIc	G3	239	Alive
TCGA-24-1422	82	IIIc	G3	23	Dead
TCGA-24-1423	61	IIIc	G3	190	Alive
TCGA-24-1424	67	IIIc	G3	183	Alive
TCGA-24-1425	45	IIIc	G3	181	Alive
TCGA-24-1426	43	IIIc	G3	163	Alive
TCGA-24-1427	58	IIIc	G3	147	Alive
TCGA-24-1428	50	IIIc	G3	529	Alive
TCGA-24-1430	68	IIIc	G3	863	Dead
TCGA-24-1431	67	IIIc	G3	583	Dead
TCGA-24-1434	59	IIIc	G3	568	Dead
TCGA-24-1435	57	IIIc	G3	1324	Dead
TCGA-24-1436	57	IIIc	G3	260	Dead
TCGA-24-1463	70	IIIc	G3	2218	Dead
TCGA-24-1464	70	IIIc	G3	379	Dead
TCGA-24-1466	74	IIIc	G3	1373	Dead
TCGA-24-1467	51	IIIc	G3	3224	Dead
TCGA-24-1469	71	IIIc	G3	277	Alive
TCGA-24-1470	54	IIIb	G3	105	Alive
TCGA-24-1471	60	IIIc	G3	36	Alive
TCGA-24-1474	57	IIIc	G3	676	Dead
TCGA-24-1544	71	IIIc	G3	820	Dead
TCGA-24-1545	69	IIIc	G3	1746	Dead
TCGA-24-1546	46	IIIc	G3	1955	Dead
TCGA-24-1548	57	IIIc	G3	493	Dead
TCGA-24-1549	58	IIIb	G3	1721	Dead
TCGA-24-1550	49	IIIc	G3	1249	Dead
TCGA-24-1551	53	IIIc	G3	1579	Dead
TCGA-24-1552	77	IIIc	G3	1259	Dead
TCGA-24-1553	53	IIIb	G3	1767	Dead
TCGA-24-1555	50	IIIc	G3	2692	Dead
TCGA-24-1556	50	IIb	G3	2148	Dead
TCGA-24-1557	49	IIIc	G3	1213	Dead
TCGA-24-1558	73	IIIc	G3	594	Dead
TCGA-24-1560	51	IIIc	G4	1341	Dead
TCGA-24-1562	67	IIIc	G3	1384	Dead
TCGA-24-1563	66	IIIc	G3	1451	Dead
TCGA-24-1564	67	IIIc	G3	787	Dead
TCGA-24-1565	74	IIIc	G3	312	Dead
TCGA-24-1567	54	IIIb	G3	524	Dead
TCGA-24-1603	53	IIIb	G3	2742	Dead
TCGA-24-1604	66	IIIc	G3	2688	Dead
TCGA-24-1614	57	IIIc	G3	1470	Dead
TCGA-24-1616	56	IIIc	G3	1163	Dead
TCGA-24-1842	49	IIIc	G3	253	Alive
TCGA-24-1843	66	IIIc	G3	106	Alive
TCGA-24-1844	64	IIIc	G3	113	Alive
TCGA-24-1845	42	IIIc	G3	116	Alive
TCGA-24-1846	45	IIIc	G3	133	Alive
TCGA-24-1847	45	IV	G3	343	Alive
TCGA-24-1849	80	IIIc	G3	176	Alive
TCGA-24-1850	72	IIIc	G3	168	Alive
TCGA-24-1852	55	IIIc	G3	2201	Dead
TCGA-24-1920	74	IIIc	G3	298	Alive
TCGA-24-1923	51	IIIc	G3	690	Dead
TCGA-24-1924	65	IIIc	G3	919	Dead
TCGA-24-1928	77	IIIc	G3	336	Dead
TCGA-24-1930	53	IIIc	G3	2467	Dead
TCGA-24-2019	46	IIIc	G3	148	Alive
TCGA-24-2020	67	IIIc	G3	4624	Dead
TCGA-24-2023	54	IIIa	G3	1364	Dead
TCGA-24-2024	72	IIIc	G3	1769	Dead
TCGA-24-2026	79	IIIc	G3	1059	Dead
TCGA-24-2027	51	IV	G3	3337	Dead
TCGA-24-2029	75	IIIc	G3	439	Dead
TCGA-24-2030	87	IIIc	G3	972	Dead
TCGA-24-2033	87	IIIc	G3	562	Dead
TCGA-24-2035	65	IIIc	G3	857	Dead
TCGA-24-2036	50	IIIa	G3	1947	Dead
TCGA-24-2038	68	IIIa	GB	1354	Dead
TCGA-24-2254	66	IIIc	G3	1736	Dead
TCGA-24-2260	74	IIIb	G3	1100	Dead
TCGA-24-2261	76	IIIc	G3	24	Dead
TCGA-24-2262	57	IIIc	G3	11	Dead
TCGA-24-2267	58	IIb	G3	1446	Dead
TCGA-24-2271	55	IIIc	G3	962	Dead
TCGA-24-2280	74	IIIc	G3	2143	Alive
TCGA-24-2281	68	IIa	G3	1357	Alive
TCGA-24-2288	70	IIIc	G3	25	Dead
TCGA-24-2289	68	IV	G3	2049	Dead
TCGA-24-2290	56	IIIc	G3	1102	Dead
TCGA-24-2293	47	Notavailable	G3	506	Dead
TCGA-24-2295	69	IIIc	G3	1007	Dead
TCGA-24-2297	56	IIIc	G3	1699	Dead
TCGA-24-2298	55	IIIc	G3	1620	Dead
TCGA-25-1312	69	IV	G3	31	Dead
TCGA-25-1313	62	IV	G3	820	Dead
TCGA-25-1314	42	IV	G3	1004	Dead
TCGA-25-1315	50	IIIc	G3	1583	Dead
TCGA-25-1316	55	IIIc	G3	1279	Dead
TCGA-25-1317	66	IIIc	G3	61	Dead
TCGA-25-1318	54	IIIc	G3	1064	Dead
TCGA-25-1319	73	IIIc	G3	1977	Dead
TCGA-25-1320	65	IIIc	G3	1155	Dead
TCGA-25-1321	65	IIIc	G3	1033	Dead
TCGA-25-1322	62	IV	G3	91	Dead
TCGA-25-1323	72	IIIc	G3	395	Dead
TCGA-25-1324	74	IIIc	G3	1035	Dead
TCGA-25-1325	77	IV	G3	976	Dead
TCGA-25-1326	61	IIIc	G3	1249	Dead
TCGA-25-1328	38	IIIc	G3	2009	Dead
TCGA-25-1329	76	IIIc	G3	457	Dead
TCGA-25-1623	71	IV	G3	565	Dead
TCGA-25-1625	66	IIIc	G3	840	Dead
TCGA-25-1626	65	IIIc	G3	518	Dead
TCGA-25-1627	73	IIIc	G3	394	Dead
TCGA-25-1628	67	IIIc	G3	627	Dead
TCGA-25-1630	73	IIIc	G3	1162	Dead
TCGA-25-1631	73	IIIc	G3	9	Dead
TCGA-25-1632	68	IV	G3	1799	Dead
TCGA-25-1633	64	IIIc	G3	1891	Dead
TCGA-25-1634	75	IIIc	G3	1091	Dead
TCGA-25-1635	71	IIIc	G3	1583	Dead
TCGA-25-1870	59	IIIc	G3	455	Dead
TCGA-25-1871	70	IIIc	G3	760	Dead
TCGA-25-1877	81	IIIc	G3	730	Dead
TCGA-25-1878	60	IIIc	G3	2587	Dead
TCGA-25-2042	60	IIIc	G3	396	Dead
TCGA-25-2391	57	IIIc	G3	1492	Dead
TCGA-25-2392	75	IV	G3	31	Dead
TCGA-25-2393	81	IIIc	G3	1157	Dead
TCGA-25-2396	71	IIIc	G3	92	Dead
TCGA-25-2397	59	IV	G3	365	Dead
TCGA-25-2398	71	IIIc	G3	1369	Dead
TCGA-25-2399	80	IIIc	G3	608	Dead
TCGA-25-2400	76	IIIc	G3	1278	Dead
TCGA-25-2401	64	IIIc	G3	90	Dead
TCGA-25-2404	38	IIIc	G3	883	Dead
TCGA-25-2408	37	IV	G2	943	Dead
TCGA-25-2409	71	IV	G3	821	Dead
TCGA-29-1688	39	IIIc	G2	2400	Dead
TCGA-29-1690	66	IIIc	G2	1448	Dead
TCGA-29-1691	51	IIIc	G2	1470	Dead
TCGA-29-1692	58	IIIc	G2	2872	Dead
TCGA-29-1693	72	IIIc	G3	3096	Alive
TCGA-29-1694	45	IIIc	GX	1187	Dead
TCGA-29-1695	62	IIIc	G2	1229	Dead
TCGA-29-1696	43	IIIc	G2	1032	Dead
TCGA-29-1697	62	IIIc	G3	949	Dead
TCGA-29-1698	53	IIIc	G3	2078	Alive
TCGA-29-1699	57	IIIc	G3	1106	Dead
TCGA-29-1701	56	IIIc	G3	515	Dead
TCGA-29-1702	84	IIIc	G3	728	Dead
TCGA-29-1703	56	IIIc	G2	1815	Dead
TCGA-29-1704	61	IIIc	G3	1587	Alive
TCGA-29-1705	47	IIIc	G2	555	Dead
TCGA-29-1707	41	IIc	G3	1277	Alive
TCGA-29-1710	54	IIIc	G2	951	Dead
TCGA-29-1711	45	IIIc	G2	1053	Alive
TCGA-29-1761	80	IIIc	G3	528	Dead
TCGA-29-1762	59	IV	G2	2634	Dead
TCGA-29-1763	43	IIc	G2	2032	Alive
TCGA-29-1764	49	IIIc	G2	1914	Alive
TCGA-29-1766	74	IIIc	G2	1199	Dead
TCGA-29-1768	50	IV	G3	952	Dead
TCGA-29-1769	40	IIIc	G3	699	Alive
TCGA-29-1770	54	IIIc	G2	741	Alive
TCGA-29-1771	76	IIIc	G2	686	Alive
TCGA-29-1774	82	IIIc	G3	527	Alive
TCGA-29-1775	51	IIIc	G2	376	Alive
TCGA-29-1776	63	IIIc	G3	360	Alive
TCGA-29-1777	47	IIIc	G2	374	Alive
TCGA-29-1778	77	IIIc	G3	454	Alive
TCGA-29-1781	69	IIIc	G3	255	Alive
TCGA-29-1783	58	IIIc	G3	220	Alive
TCGA-29-1784	55	IIIc	G3	163	Alive
TCGA-29-1785	55	IIIc	G3	1104	Dead
TCGA-29-2414	75	IIIc	G2	2621	Dead
TCGA-29-2425	60	IIIc	G2	1977	Alive
TCGA-29-2427	60	IIIc	G3	1900	Alive
TCGA-29-2428	58	IIIc	G3	1372	Alive
TCGA-29-2429	79	IIIc	G3	421	Dead
TCGA-29-2431	59	IIIc	G2	1285	Alive
TCGA-29-2432	61	IIIc	G3	653	Dead
TCGA-29-2434	52	IIIc	G3	349	Alive
TCGA-29-2436	36	IIIc	G2	297	Alive
TCGA-30-1714	68	IV	G3	1158	Dead
TCGA-30-1718	44	IIIc	G3	1579	Dead
TCGA-30-1853	58	IIIc	G3	1103	Dead
TCGA-30-1855	61	IIIc	G3	75	Dead
TCGA-30-1856	56	IIIc	G3	477	Dead
TCGA-30-1857	64	IV	G3	8	Dead
TCGA-30-1859	56	Notavailable	G3	1463	Dead
TCGA-30-1860	58	IIIc	G3	1366	Dead
TCGA-30-1861	74	IIIc	G3	1058	Dead
TCGA-30-1862	65	IV	G2	186	Dead
TCGA-30-1866	61	IV	G2	1114	Dead
TCGA-30-1867	46	IV	GX	37	Dead
TCGA-30-1880	56	IIIc	G3	1751	Dead
TCGA-30-1887	67	IIIc	G2	738	Dead
TCGA-30-1891	61	IIIc	G2	914	Dead
TCGA-30-1892	52	IIIc	G3	1484	Dead
TCGA-31-1944	47	IIIc	G3	1386	Alive
TCGA-31-1946	30	IIIc	G3	918	Alive
TCGA-31-1950	76	IIIc	G2	571	Alive
TCGA-31-1951	58	IIIc	G3	684	Alive
TCGA-31-1953	52	IIIc	G3	204	Alive
TCGA-31-1956	60	IIIb	G3	1342	Alive
TCGA-31-1959	49	IV	G2	67	Alive
TCGA-36-1568	52	IIIc	G3	875	Alive
TCGA-36-1569	52	IIIc	G3	885	Alive
TCGA-36-1570	49	IIIc	G3	655	Alive
TCGA-36-1571	53	IIIb	G3	695	Dead
TCGA-36-1574	48	IIIc	G3	686	Alive
TCGA-36-1575	83	IIIb	G3	260	Alive
TCGA-36-1576	76	IIIc	G3	915	Alive
TCGA-36-1577	43	IIc	G2	783	Alive
TCGA-36-1578	63	IV	G3	847	Alive
TCGA-36-1580	82	IIIc	G3	737	Dead
TCGA-36-1581	63	IIc	G3	751	Alive
TCGA-36-2529	71	IIIc	G3	1066	Alive
TCGA-36-2530	38	IIIc	G3	1004	Alive
TCGA-36-2532	61	IIIc	G3	897	Alive
TCGA-36-2534	72	IIIc	G3	907	Alive
TCGA-36-2537	39	IIIc	G3	788	Alive
TCGA-36-2538	37	IIIb	G3	763	Alive
TCGA-36-2540	26	IIIc	G1	724	Alive
TCGA-36-2542	59	IIIb	G3	657	Alive
TCGA-36-2543	85	IIIc	G3	68	Dead
TCGA-36-2544	58	IIIc	G3	638	Alive
TCGA-36-2545	42	IIIa	G3	557	Alive
TCGA-36-2547	64	IIIc	G3	624	Alive
TCGA-36-2548	57	IIIc	G3	431	Alive
TCGA-36-2549	54	IIc	G3	184	Alive
TCGA-36-2551	57	IIIc	G3	492	Alive
TCGA-36-2552	64	IIc	G3	349	Alive
TCGA-42-2582	49	IIIc	G3	1447	Dead
TCGA-42-2587	75	IIIc	G3	722	Alive
TCGA-42-2588	61	IV	G3	880	Dead
TCGA-42-2589	54	IIIc	G3	1278	Alive
TCGA-42-2590	57	IV	G2	317	Dead
TCGA-42-2591	51	IIIc	GX	1240	Alive
TCGA-42-2593	67	IIIc	G3	45	Dead
TCGA-57-1582	50	IIIc	G3	731	Dead
TCGA-57-1583	57	IIIc	G3	346	Dead
TCGA-57-1584	47	IIIc	G3	643	Alive
TCGA-57-1585	57	IIIc	G3	53	Dead
TCGA-57-1586	66	IIIc	G3	679	Alive
TCGA-57-1992	62	Ic	G3	882	Alive
TCGA-57-1993	56	IIIc	G3	763	Alive
TCGA-57-1994	63	Notavailable	NotAvailable	761	Alive
TCGA-59-2348	59	IIIc	G3	5481	Alive
TCGA-59-2349	71	Ia	G3	2437	Dead
TCGA-59-2350	44	IV	G3	679	Dead
TCGA-59-2351	51	IIIc	G3	3532	Alive
TCGA-59-2352	78	IIIc	G3	286	Dead
TCGA-59-2354	63	IIIc	G3	1046	Dead
TCGA-59-2355	58	IV	G3	65	Dead
TCGA-59-2363	40	IIIa	G3	165	Alive
TCGA-59-2372	73	IIIc	G2	1363	Dead
TCGA-61-1721	38	IV	G1	338	Alive
TCGA-61-1722	89	Ib	G3	19	Alive
TCGA-61-1724	47	IIIc	G3	637	Dead
TCGA-61-1725	40	IIIc	G3	956	Alive
TCGA-61-1727	74	Ic	G3	564	Alive
TCGA-61-1728	59	IV	G3	848	Alive
TCGA-61-1730	78	Ic	G3	132	Dead
TCGA-61-1733	71	IIIc	G3	967	Alive
TCGA-61-1734	52	Ic	G3	866	Alive
TCGA-61-1736	45	IIIc	G3	1484	Dead
TCGA-61-1737	42	IV	G3	1364	Alive
TCGA-61-1738	60	IIIc	G3	1089	Dead
TCGA-61-1740	71	IIIc	G3	74	Dead
TCGA-61-1741	76	IIIb	G3	1024	Dead
TCGA-61-1743	53	IIc	G2	1329	Dead
TCGA-61-1895	52	IIIb	G3	44	Alive
TCGA-61-1899	81	IIIc	G3	256	Alive
TCGA-61-1900	51	IIIb	G3	176	Alive
TCGA-61-1901	65	IV	G3	347	Dead
TCGA-61-1903	55	Ib	G3	396	Alive
TCGA-61-1904	60	IIIc	G3	276	Alive
TCGA-61-1906	55	IIIc	G3	1038	Dead
TCGA-61-1907	63	IIIc	G3	952	Alive
TCGA-61-1910	56	IIc	G3	1127	Alive
TCGA-61-1911	55	IIa	G3	1293	Alive
TCGA-61-1913	48	IIIb	G3	1488	Alive
TCGA-61-1914	65	IIIc	G3	1722	Alive
TCGA-61-1915	50	IIc	G3	2061	Alive
TCGA-61-1916	53	IIIc	G2	475	Dead
TCGA-61-1917	60	IIIb	G3	1321	Dead
TCGA-61-1918	45	IV	G3	479	Dead
TCGA-61-1919	58	IIIc	G2	1161	Dead
TCGA-61-1995	43	IIIc	G3	61	Alive
TCGA-61-1998	48	IIIc	G3	168	Alive
TCGA-61-2000	67	IIIc	G3	441	Alive
TCGA-61-2002	46	IIIc	G3	547	Alive
TCGA-61-2003	53	IIIc	G2	122	Alive
TCGA-61-2008	40	IIc	G2	932	Alive
TCGA-61-2009	65	IIIc	G3	1212	Alive
TCGA-61-2012	81	IIc	G2	932	Alive
TCGA-61-2016	51	IIIc	G3	36	Dead
TCGA-61-2017	64	IIIc	G1	1398	Alive
TCGA-61-2018	62	Ic	G3	1381	Alive
TCGA-61-2087	49	Ic	G3	146	Alive
TCGA-61-2088	51	IIIc	G3	145	Alive
TCGA-61-2092	57	IIIc	G3	1573	Alive
TCGA-61-2094	63	IIIc	G3	2182	Alive
TCGA-61-2095	54	IIIc	G2	1875	Dead
TCGA-61-2096	56	Ic	G2	1776	Alive
TCGA-61-2097	71	IIc	G2	1844	Alive
TCGA-61-2098	62	IIIc	G2	1993	Alive
TCGA-61-2101	55	IIIc	G2	1688	Dead
TCGA-61-2102	74	IIIc	G3	197	Dead
TCGA-61-2104	53	IIc	G2	2338	Alive
TCGA-61-2109	40	IIIc	G3	629	Dead
TCGA-61-2110	56	IIIc	NotAvailable	1354	Dead
TCGA-61-2111	61	IV	G3	3825	Alive
TCGA-61-2113	53	IIc	G3	676	Dead
TCGA-61-2610	61	IIIc	G3	1579	Dead
TCGA-61-2611	40	IIIc	G3	483	Dead
TCGA-61-2612	63	IIIc	G3	193	Dead
TCGA-61-2613	73	IIIc	G3	945	Dead
TCGA-61-2614	71	IIIc	G3	262	Dead
